# Supplementary material for: Association Between the Renin–Angiotensin System and Ibrutinib-Related Cardiovascular Adverse Events: A Translational Cohort Study
Source: Biomedicines. 2025 Sep 6;13(9):2184. doi: 10.3390/biomedicines13092184 (PMC12467112; doi:10.3390/biomedicines13092184)
Supplement: Supplementary file 1 [file biomedicines-13-02184-s001.zip]

Archive with 1 entries (1 files):
- biomedicines-3711238-supplementary.pdf
